# Supplementary material for: Ghrelin improves small intestinal barrier damage in sepsis by promoting miR-143/ATG2B-mediated autophagy
Source: PLoS One. 2025 Aug 7;20(8):e0329488. doi: 10.1371/journal.pone.0329488 (PMC12331055; doi:10.1371/journal.pone.0329488)
Supplement: S1 File — (XLSX) [file pone.0329488.s001.xlsx]

## Sheet: Fig.1B
	Protein	Sham	CLP	CLP+GHS
	β-actin	45756.1	45516.1	46873.9
	β-actin	42581.5	40776.6	45148.2
	β-actin	46227.3	44455.7	47732.8
	AV	44855	43582.8	46585
	SD	1982.9	2487.4	1316.31
	Protein	Sham	CLP	CLP+GHS
	claudin-1	34912.6	18412.5	46721.5
	claudin-1	28088.6	16120.5	44381.4
	claudin-1	35779.8	22439.6	49388.7
	β-actin	45756.1	45516.1	46873.9
	β-actin	42581.5	40776.6	45148.2
	β-actin	46227.3	44455.7	47732.8
	claudin-1/β-actin	0.763016	0.404528	0.996749
	claudin-1/β-actin	0.659644	0.395337	0.983017
	claudin-1/β-actin	0.773998	0.504763	1.03469
	AV	0.732219	0.434876	1.00482
	Statistical data	1.04206	0.552468	1.36127
		0.900883	0.539917	1.34252
		1.05706	0.68936	1.41309
	AV	1	0.593915	1.37229
	SD	0.0861648	0.082896	0.0365547
	Protein	Sham	CLP	CLP+GHS
	occludin	43835.4	10191.6	31543.4
	occludin	42676.8	10243.8	28280.8
	occludin	44611.4	13603.2	29717.8
	β-actin	45756.1	45516.1	46873.9
	β-actin	42581.5	40776.6	45148.2
	β-actin	46227.3	44455.7	47732.8
	occludin/β-actin	0.958023	0.223912	0.672942
	occludin/β-actin	1.00224	0.251219	0.6264
	occludin/β-actin	0.965046	0.305993	0.622588
	AV	0.975103	0.260375	0.640643
	Statistical data	0.982485	0.22963	0.690124
		1.02783	0.257633	0.642394
		0.989687	0.313806	0.638484
	AV	1	0.267023	0.657001
	SD	0.0243679	0.0428668	0.028752
	Protein	Sham	CLP	CLP+GHS
	ZO-1	31891.6	21178	43949.6
	ZO-1	27430.2	18062.3	42503.6
	ZO-1	33235.9	17849.3	45747.2
	β-actin	45756.1	45516.1	46873.9
	β-actin	42581.5	40776.6	45148.2
	β-actin	46227.3	44455.7	47732.8
	ZO-1/β-actin	0.696992	0.465286	0.937613
	ZO-1/β-actin	0.644182	0.442958	0.941425
	ZO-1/β-actin	0.718967	0.401507	0.958404
	AV	0.686714	0.436584	0.945814
	Statistical data	1.01497	0.677554	1.36536
		0.938065	0.645041	1.37091
		1.04697	0.58468	1.39564
	AV	1	0.635758	1.3773
	SD	0.0559729	0.0471281	0.0161181

## Sheet: Fig.1C
	D-LA(μmol/mL)
		Sham	CLP	CLP+GSH
	1	1.90256	7.45878	4.00707
	2	1.47076	9.15673	5.03408
	3	2.33436	10.0363	3.651
	4	1.40035	7.52122	4.79891
	5	1.53188	7.11467	4.29803
	AV	1.72798	8.25753	4.35782
	SD	0.390553	1.2707	0.565262

## Sheet: Fig.1D
		Sham	CLP	CLP+GHS			Sham	CLP	CLP+GHS
	miR-143	19.8	19.27	19.53		ATG2B	21.54	24.43	23.67
	miR-143	19.7	19.49	19.79		ATG2B	21.68	24.58	23.82
	miR-143	19.53	19.45	19.82		ATG2B	21.48	24.41	23.53
	U6	19.95	20.21	19.99		β-actin	20.23	20.47	20.46
	U6	19.84	20.17	20.05		β-actin	20.05	20.51	20.38
	U6	19.51	20.22	20.25		β-actin	20.24	20.23	20.22
	AV	19.77	20.2	20.1		AV	20.17	20.4	20.35
	ΔCt	-0.15	-0.94	-0.46		ΔCt	1.31	3.96	3.21
		-0.14	-0.68	-0.26			1.63	4.07	3.44
		0.02	-0.77	-0.43			1.24	4.18	3.31
	AV	-0.09	-0.8	-0.38		AV	1.39	4.07	3.32
	ΔΔCt	-0.06	-0.85	-0.37		ΔΔCt	-0.08	2.57	1.82
		-0.05	-0.59	-0.17			0.24	2.68	2.05
		0.11	-0.68	-0.34			-0.15	2.79	1.92
	2^(-ΔΔCt)	1.042	1.803	1.292		2^(-ΔΔCt)	1.059	0.169	0.284
		1.035	1.505	1.125			0.849	0.156	0.242
		0.927	1.602	1.266			1.112	0.145	0.265
	AV	1.001	1.637	1.228		AV	1.007	0.157	0.264
	SD	0.065	0.152	0.09		SD	0.139	0.012	0.021

## Sheet: Fig.1E
	Protein	Sham	CLP	CLP+GHS
	β-actin	52117	48603.1	46910.5
	β-actin	51127.2	45354.8	46673.7
	β-actin	46442.8	44789.9	50141
	AV	49895.7	46249.3	47908.4
	SD	3030.95	2057.93	1937.1
	Protein	Sham	CLP	CLP+GHS
	ATG2B	38799.7	11469.6	32968.2
	ATG2B	34688.8	12795.8	26708.5
	ATG2B	34285.6	10080.1	32340.4
	β-actin	52117	48603.1	46910.5
	β-actin	51127.2	45354.8	46673.7
	β-actin	46442.8	44789.9	50141
	ATG2B/β-actin	0.744472	0.235986	0.702791
	ATG2B/β-actin	0.678481	0.282127	0.57224
	ATG2B/β-actin	0.738234	0.225053	0.64499
	AV	0.720395	0.247722	0.640007
	Statistical data	1.03342	0.327578	0.975562
		0.941817	0.391628	0.794341
		1.02476	0.312401	0.895328
	AV	1	0.343869	0.888411
	SD	0.0505737	0.0420508	0.0908084
	Protein	Sham	CLP	CLP+GHS
	Beclin-1	33929.1	10634.5	20764.7
	Beclin-1	37707.5	10060.5	34636.2
	Beclin-1	39734.8	7546.04	38951.3
	β-actin	52117	48603.1	46910.5
	β-actin	51127.2	45354.8	46673.7
	β-actin	46442.8	44789.9	50141
	Beclin-1/β-actin	0.651019	0.218803	0.442646
	Beclin-1/β-actin	0.737524	0.221818	0.742092
	Beclin-1/β-actin	0.855565	0.168476	0.776837
	AV	0.748036	0.203032	0.653858
	Statistical data	0.870304	0.292503	0.591744
		0.985947	0.296534	0.992054
		1.14375	0.225225	1.0385
	AV	1	0.271421	0.8741
	SD	0.137263	0.0400573	0.245628
	Protein	Sham	CLP	CLP+GHS
	p62	13108.7	41227.7	24333.3
	p62	13491.5	43785.4	27097.8
	p62	13189.7	41693	33877.6
	β-actin	52117	48603.1	46910.5
	β-actin	51127.2	45354.8	46673.7
	β-actin	46442.8	44789.9	50141
	p62/β-actin	0.251525	0.848252	0.518718
	p62/β-actin	0.263881	0.965396	0.580579
	p62/β-actin	0.283999	0.930857	0.675648
	AV	0.266468	0.914835	0.591648
	Statistical data	0.943922	3.18331	1.94664
		0.990291	3.62293	2.17879
		1.06579	3.49331	2.53557
	AV	1	3.43318	2.22033
	SD	0.0615101	0.225891	0.296653
	Protein	Sham	CLP	CLP+GHS
	LC3Ⅱ	41647.1	10558.2	43972.6
	LC3Ⅱ	49635.1	11622.1	40516.9
	LC3Ⅱ	47252.7	13303.7	47883
	LC3Ⅰ	24255.1	41167.2	35575
	LC3Ⅰ	35519	40056.4	23668.7
	LC3Ⅰ	25785.5	40527.5	30261.6
	LC3Ⅱ/LC3Ⅰ	1.71705	0.256471	1.23605
	LC3Ⅱ/LC3Ⅰ	1.39742	0.290143	1.71183
	LC3Ⅱ/LC3Ⅰ	1.83253	0.328263	1.5823
	AV	1.649	0.291626	1.51006
	Statistical data	1.04127	0.155531	0.749577
		0.847438	0.175951	1.0381
		1.1113	0.199068	0.959552
	AV	1	0.17685	0.915744
	SD	0.136684	0.0217823	0.149169

## Sheet: Fig.2B
	Protein	CLP	CLP+LV-NC	CLP+LV-miR-143	CLP+LV-NC+GHS	CLP+LV-miR-143+GHS
	β-actin	28322	29730.5	25478.7	28779.7	25386.5
	β-actin	24896.4	26638.4	25265.2	27424.9	25603.7
	β-actin	24775.1	24907	26280.8	28180.1	25925.3
	AV	25997.9	27092	25674.9	28128.2	25638.5
	SD	2013.69	2443.55	535.48	678.929	271.06
	Protein	CLP	CLP+LV-NC	CLP+LV-miR-143	CLP+LV-NC+GHS	CLP+LV-miR-143+GHS
	claudin-1	21256	25141	12559.7	31984.8	13622
	claudin-1	25110.3	23886.6	8517.15	29296.9	14232
	claudin-1	18097.8	22057.6	9244.32	29323	16439.6
	β-actin	28322	29730.5	25478.7	28779.7	25386.5
	β-actin	24896.4	26638.4	25265.2	27424.9	25603.7
	β-actin	24775.1	24907	26280.8	28180.1	25925.3
	claudin-1/β-actin	0.75051	0.845631	0.492951	1.11136	0.536583
	claudin-1/β-actin	1.00859	0.8967	0.33711	1.06826	0.555857
	claudin-1/β-actin	0.730482	0.885601	0.351752	1.04056	0.634113
	AV	0.829861	0.875977	0.393937	1.07339	0.575518
	Statistical data	0.904381	1.019	0.594016	1.33922	0.646594
		1.21537	1.08054	0.406224	1.28728	0.669819
		0.880246	1.06717	0.423868	1.25389	0.76412
	AV	1	1.05557	0.474703	1.29346	0.693511
	SD	0.186908	0.0323668	0.103704	0.0429968	0.0622421
	Protein	CLP	CLP+LV-NC	CLP+LV-miR-143	CLP+LV-NC+GHS	CLP+LV-miR-143+GHS
	occludin	21422.3	19531.5	8747.73	27866.6	9674.97
	occludin	15882.1	16370.3	7214.21	25465.5	12431
	occludin	18168.5	16857.8	10078.5	24800.1	14454.8
	β-actin	28322	29730.5	25478.7	28779.7	25386.5
	β-actin	24896.4	26638.4	25265.2	27424.9	25603.7
	β-actin	24775.1	24907	26280.8	28180.1	25925.3
	occludin/β-actin	0.756384	0.656952	0.343335	0.968273	0.381107
	occludin/β-actin	0.637928	0.614537	0.285539	0.928556	0.485515
	occludin/β-actin	0.733336	0.676831	0.383492	0.880056	0.557557
	AV	0.709216	0.64944	0.337456	0.925628	0.474726
	Statistical data	1.06651	0.926307	0.484105	1.36527	0.537363
		0.899484	0.866501	0.402613	1.30927	0.68458
		1.03401	0.954336	0.540727	1.24088	0.786159
	AV	1	0.915715	0.475815	1.30514	0.669367
	SD	0.0885534	0.0448652	0.0694295	0.0622961	0.125093
	Protein	CLP	CLP+LV-NC	CLP+LV-miR-143	CLP+LV-NC+GHS	CLP+LV-miR-143+GHS
	ZO-1	20855.8	21902.8	13533.9	31305	15399.3
	ZO-1	17599.4	17609.9	10298.6	26382.1	16380.9
	ZO-1	21235.4	21297.6	11782.3	28151.8	19393.7
	β-actin	28322	29730.5	25478.7	28779.7	25386.5
	β-actin	24896.4	26638.4	25265.2	27424.9	25603.7
	β-actin	24775.1	24907	26280.8	28180.1	25925.3
	ZO-1/β-actin	0.736381	0.736711	0.531185	1.08775	0.606593
	ZO-1/β-actin	0.706904	0.661073	0.40762	0.961978	0.639787
	ZO-1/β-actin	0.857125	0.855084	0.448322	0.998994	0.748063
	AV	0.766803	0.750956	0.462376	1.01624	0.664814
	Statistical data	0.960326	0.960757	0.692727	1.41855	0.791067
		0.921884	0.862116	0.531584	1.25453	0.834356
		1.11779	1.11513	0.584664	1.3028	0.975561
	AV	1	0.979334	0.602992	1.32529	0.866995
	SD	0.103804	0.127525	0.08212	0.0842895	0.0964802

## Sheet: Fig.2C
	D-LA(μmol/mL)
		CLP	CLP+LV-NC	CLP+LV-miR-143	CLP+LV-NC+GHS	CLP+LV-miR-143+GHS
	1	7.95	9.44	13.81	4.28	11.09
	2	8.73	8.61	14.28	5.58	13.16
	3	7.49	6.97	13.96	4.17	14.75
	4	9.14	9.13	14.38	3.55	12.04
	5	9.82	9.37	12.26	4.55	12.46
	AV	8.63	8.7	13.74	4.43	12.7
	SD	0.93	1.02	0.86	0.74	1.37

## Sheet: Fig.2D
		CLP	CLP+LV-NC	CLP+LV-miR-143	CLP+LV-NC+GHS	CLP+LV-miR-143+GHS			CLP	CLP+LV-NC	CLP+LV-miR-143	CLP+LV-NC+GHS	CLP+LV-miR-143+GHS
	miR-143	19.93	19.92	19	20.6	19.67		ATG2B	21.35	21.67	23.3	20.9	22.05
	miR-143	19.93	19.97	19.07	20.57	19.68		ATG2B	21.35	21.79	22.88	21.18	22.13
	miR-143	19.98	19.86	19.04	20.65	19.64		ATG2B	21.45	21.52	22.99	20.87	22.14
	U6	20.02	20.16	20.25	20.28	20.23		β-actin	20.55	20.38	20.58	20.65	20.51
	U6	20.31	20.32	20.01	20.35	20.25		β-actin	20.33	20.58	20.59	20.63	20.48
	U6	19.96	20.17	20.24	20.12	19.97		β-actin	20.25	20.16	20.36	20.55	20.2
	AV	20.1	20.22	20.17	20.25	20.15		AV	20.38	20.37	20.51	20.61	20.4
	ΔCt	-0.09	-0.24	-1.25	0.32	-0.56		ΔCt	0.8	1.29	2.72	0.25	1.54
		-0.38	-0.35	-0.94	0.22	-0.57			1.02	1.21	2.29	0.55	1.65
		0.02	-0.31	-1.2	0.53	-0.33			1.2	1.36	2.63	0.32	1.94
	AV	-0.15	-0.3	-1.13	0.36	-0.49		AV	1.01	1.29	2.55	0.37	1.71
	ΔΔCt	0.06	-0.09	-1.1	0.47	-0.41		ΔΔCt	-0.21	0.28	1.71	-0.76	0.53
		-0.23	-0.2	-0.79	0.37	-0.42			0.01	0.2	1.28	-0.46	0.64
		0.17	-0.16	-1.05	0.68	-0.18			0.19	0.35	1.62	-0.69	0.93
	2^(-ΔΔCt)	0.959	1.064	2.144	0.722	1.329		2^(-ΔΔCt)	1.154	0.822	0.305	1.69	0.691
		1.173	1.149	1.729	0.774	1.338			0.991	0.869	0.411	1.372	0.64
		0.889	1.117	2.071	0.624	1.133			0.875	0.783	0.325	1.61	0.524
	AV	1.007	1.11	1.981	0.707	1.266		AV	1.006	0.824	0.347	1.557	0.618
	SD	0.148	0.043	0.221	0.076	0.116		SD	0.14	0.043	0.056	0.165	0.086

## Sheet: Fig.3A
	Protein	CLP	CLP+LV-NC	CLP+LV-miR-143	CLP+LV-NC+GHS	CLP+LV-miR-143+GHS
	β-actin	25666.6	24048.1	23839.9	27857.9	26768.4
	β-actin	25185	26462.8	23663.7	25035.8	24004.6
	β-actin	25073	25857.3	22418.9	26398.7	25363.4
	AV	25308.2	25456.1	23307.5	26430.8	25378.8
	SD	315.387	1256.33	774.566	1411.34	1381.94
	Protein	CLP	CLP+LV-NC	CLP+LV-miR-143	CLP+LV-NC+GHS	CLP+LV-miR-143+GHS
	ATG2B	15162.5	14833.6	4928.56	23923.6	10161
	ATG2B	15420.3	18345.9	4213.56	24456.3	13316.1
	ATG2B	14624.9	14672.7	7482.15	26821.3	10161.3
	β-actin	25666.6	24048.1	23839.9	27857.9	26768.4
	β-actin	25185	26462.8	23663.7	25035.8	24004.6
	β-actin	25073	25857.3	22418.9	26398.7	25363.4
	ATG2B/β-actin	0.591	0.617	0.207	0.859	0.38
	ATG2B/β-actin	0.612	0.693	0.178	0.977	0.555
	ATG2B/β-actin	0.583	0.567	0.334	1.016	0.401
	AV	0.595	0.626	0.24	0.951	0.445
	Statistical data	0.992	1.036	0.347	1.442	0.637
		1.028	1.164	0.299	1.641	0.932
		0.98	0.953	0.56	1.706	0.673
	AV	1	1.051	0.402	1.596	0.747
	SD	0.025	0.106	0.139	0.137	0.161
	Protein	CLP	CLP+LV-NC	CLP+LV-miR-143	CLP+LV-NC+GHS	CLP+LV-miR-143+GHS
	Beclin-1	12718.1	13160.5	5859.9	27392.3	12618.4
	Beclin-1	15217.9	16967.6	7225.2	26577	8745.97
	Beclin-1	17349.7	18932.8	6105.07	26209.1	11557.9
	β-actin	25666.6	24048.1	23839.9	27857.9	26768.4
	β-actin	25185	26462.8	23663.7	25035.8	24004.6
	β-actin	25073	25857.3	22418.9	26398.7	25363.4
	Beclin-1/β-actin	0.496	0.547	0.246	0.983	0.471
	Beclin-1/β-actin	0.604	0.641	0.305	1.062	0.364
	Beclin-1/β-actin	0.692	0.732	0.272	0.993	0.456
	AV	0.597	0.64	0.274	1.013	0.43
	Statistical data	0.83	0.916	0.412	1.646	0.789
		1.012	1.074	0.511	1.777	0.61
		1.159	1.226	0.456	1.662	0.763
	AV	1	1.072	0.46	1.695	0.721
	SD	0.165	0.155	0.05	0.072	0.097
	Protein	CLP	CLP+LV-NC	CLP+LV-miR-143	CLP+LV-NC+GHS	CLP+LV-miR-143+GHS
	p62	15750.8	16220.2	24848.5	5954.95	21012.9
	p62	14454.5	13562.4	23580.9	4636.3	20955
	p62	14990.9	15391	25263.2	7830.78	25090.2
	β-actin	25666.6	24048.1	23839.9	27857.9	26768.4
	β-actin	25185	26462.8	23663.7	25035.8	24004.6
	β-actin	25073	25857.3	22418.9	26398.7	25363.4
	p62/β-actin	0.614	0.674	1.042	0.214	0.785
	p62/β-actin	0.574	0.513	0.997	0.185	0.873
	p62/β-actin	0.598	0.595	1.127	0.297	0.989
	AV	0.595	0.594	1.055	0.232	0.882
	Statistical data	1.031	1.133	1.751	0.359	1.319
		0.964	0.861	1.674	0.311	1.467
		1.005	1	1.893	0.498	1.662
	AV	1	0.998	1.773	0.39	1.483
	SD	0.034	0.136	0.111	0.097	0.172
	Protein	CLP	CLP+LV-NC	CLP+LV-miR-143	CLP+LV-NC+GHS	CLP+LV-miR-143+GHS
	LC3Ⅱ	20235.8	18218	3946.2	27139.6	8403.68
	LC3Ⅱ	17292.1	15330.5	4814.02	24034.5	20007.5
	LC3Ⅱ	12609.8	12428.8	4554.56	20911.5	9167.09
	LC3Ⅰ	21155.3	20522.2	23328.4	13201	16660.9
	LC3Ⅰ	13314.3	13229.3	25441.6	9658.97	25517.9
	LC3Ⅰ	13991.8	13672	20493.3	9245	21875.7
	LC3Ⅱ/LC3Ⅰ	0.957	0.888	0.169	2.056	0.504
	LC3Ⅱ/LC3Ⅰ	1.299	1.159	0.189	2.488	0.784
	LC3Ⅱ/LC3Ⅰ	0.901	0.909	0.222	2.262	0.419
	AV	1.052	0.985	0.194	2.269	0.569
	Statistical data	0.909	0.844	0.161	1.954	0.479
		1.234	1.101	0.18	2.365	0.745
		0.857	0.864	0.211	2.15	0.398
	AV	1	0.936	0.184	2.156	0.541
	SD	0.205	0.143	0.025	0.206	0.181

## Sheet: Fig.3B
	Autophagosome
		CLP	CLP+LV-NC	CLP+LV-miR-143	CLP+LV-NC+GHS	CLP+LV-miR-143+GHS
	1	20	18	5	30	19
	2	12	13	7	22	14
	3	16	16	6	27	18
	AV	16	15.6667	6	26.3333	17
	SD	4	2.51661	1	4.04145	2.64575

## Sheet: Fig.4A
		miR-NC	LV-miR-143
	miR-143	19.7	19.09
	miR-143	19.91	19.07
	miR-143	19.95	19.2
	U6	19.8	19.8
	U6	19.87	19.76
	U6	19.81	20.11
	AV	19.83	19.89
	ΔCt	-0.1	-0.71
		0.04	-0.69
		0.14	-0.91
	AV	0.03	-0.77
	ΔΔCt	-0.13	-0.74
		0.01	-0.72
		0.11	-0.94
	2^(-ΔΔCt)	1.092	1.666
		0.991	1.643
		0.924	1.914
	AV	1.002	1.741
	SD	0.084	0.15

[truncated: 4 more sheets: Fig.4B, Fig.4C, Fig.4D, Fig.4F]
