# Supplementary material for: Ghrelin improves small intestinal barrier damage in sepsis by promoting miR-143/ATG2B-mediated autophagy
Source: PLoS One. 2025 Aug 7;20(8):e0329488. doi: 10.1371/journal.pone.0329488 (PMC12331055; doi:10.1371/journal.pone.0329488)
Supplement: S2 File — (XLSX) [file pone.0329488.s002.xlsx]

## Sheet: Fig.1B
	Tests of Normality
	Dependent variable	Group	Kolmogorov-Smirnova			Shapiro-Wilk
			Statistic	df	Sig.	Statistic	df	Sig.
	claudin_1	Sham	0.353895	3		0.821385	3	0.166645
		CLP	0.359307	3		0.80998	3	0.138553
		CLP+GHS	0.289064	3		0.927094	3	0.477835
	occludin	Sham	0.330607	3		0.865651	3	0.28326
		CLP	0.253037	3		0.964286	3	0.636887
		CLP+GHS	0.360538	3		0.807325	3	0.132108
	ZO_1	Sham	0.272213	3		0.946241	3	0.553113
		CLP	0.242359	3		0.972672	3	0.682822
		CLP+GHS	0.316621	3		0.888718	3	0.350439
	* This is the lower limit of the true significance level.
	a Lilliefors Significance Correction
	Test of Homogeneity of Variances
	Dependent variable		Levene Statistic	df1	df2	Sig.
	claudin_1	Based on the mean	2.26491	2	6	0.185008
		Based on the median	0.183203	2	6	0.837087
		Based on the median with adjusted degrees of freedom	0.183203	2	4.45549	0.838568
		Based on the trimmed mean	1.86765	2	6	0.234102
	occludin	Based on the mean	0.680408	2	6	0.541597
		Based on the median	0.224316	2	6	0.805473
		Based on the median with adjusted degrees of freedom	0.224316	2	5.63597	0.805868
		Based on the trimmed mean	0.631558	2	6	0.563748
	ZO_1	Based on the mean	1.83935	2	6	0.238234
		Based on the median	0.660527	2	6	0.550469
		Based on the median with adjusted degrees of freedom	0.660527	2	4.28301	0.562304
		Based on the trimmed mean	1.73183	2	6	0.254845
	ANOVA
	Dependent variable		Sum of Squares	df	Mean Square	F	Sig.
	claudin_1	Between Groups	0.910061	2	0.45503	87.6144	3.62887e-05
		Within Groups	0.0311613	6	0.00519356
		Total	0.941222	8
	occludin	Between Groups	0.806259	2	0.403129	370.925	5.16427e-07
		Within Groups	0.00652092	6	0.00108682
		Total	0.81278	8
	ZO_1	Between Groups	0.824452	2	0.412226	219.567	2.44894e-06
		Within Groups	0.0112647	6	0.00187744
		Total	0.835716	8
	Multiple comparisons
	Tukey HSD
	Dependent variable	Group		Mean Difference (I-J)	Std.Error	Sig.	95% Confidence Interval
							Lower Bound	Upper Bound
	claudin_1	Sham	CLP	.40633*	0.0588419	0.00111151	0.22579	0.586876
			CLP+GHS	-.37233*	0.0588419	0.00176944	-0.552876	-0.19179
		CLP	Sham	-.40633*	0.0588419	0.00111151	-0.586876	-0.22579
			CLP+GHS	-.77867*	0.0588419	2.85315e-05	-0.95921	-0.598124
		CLP+GHS	Sham	.37233*	0.0588419	0.00176944	0.19179	0.552876
			CLP	.77867*	0.0588419	2.85315e-05	0.598124	0.95921
	occludin	Sham	CLP	.73267*	0.0269174	5.71949e-07	0.650077	0.815257
			CLP+GHS	.34333*	0.0269174	3.53118e-05	0.260743	0.425923
		CLP	Sham	-.73267*	0.0269174	5.71949e-07	-0.815257	-0.650077
			CLP+GHS	-.38933*	0.0269174	1.70236e-05	-0.471923	-0.306743
		CLP+GHS	Sham	-.34333*	0.0269174	3.53118e-05	-0.425923	-0.260743
			CLP	.38933*	0.0269174	1.70236e-05	0.306743	0.471923
	ZO_1	Sham	CLP	.36400*	0.0353784	0.000121411	0.255449	0.472551
			CLP+GHS	-.37733*	0.0353784	9.88775e-05	-0.485884	-0.268783
		CLP	Sham	-.36400*	0.0353784	0.000121411	-0.472551	-0.255449
			CLP+GHS	-.74133*	0.0353784	2.0343e-06	-0.849884	-0.632783
		CLP+GHS	Sham	.37733*	0.0353784	9.88775e-05	0.268783	0.485884
			CLP	.74133*	0.0353784	2.0343e-06	0.632783	0.849884
	*. The mean difference is significant at the 0.05 level.

## Sheet: Fig.1C
	Tests of Normality
	Dependent variable	Group	Kolmogorov-Smirnova			Shapiro-Wilk
			Statistic	df	Sig.	Statistic	df	Sig.
	DLA1	Sham	0.292	5	0.189	0.861	5	0.234
		CLP	0.319	5	0.107	0.856	5	0.215
		CLP+GHS	0.182	5	.200*	0.965	5	0.84
	* This is the lower limit of the true significance level.
	a Lilliefors Significance Correction
	Test of Homogeneity of Variances
	Dependent variable		Levene Statistic	df1	df2	Sig.
	DLA1	Based on the mean	8.756	2	12	0.005
		Based on the median	1.212	2	12	0.331
		Based on the median with adjusted degrees of freedom	1.212	2	5.305	0.368
		Based on the trimmed mean	7.983	2	12	0.006
	ANOVA
	Dependent variable		Sum of Squares	df	Mean Square	F	Sig.
	DLA1	Between Groups	107.931	2	53.966	77.584	0
		Within Groups	8.347	12	0.696
		Total	116.278	14
	Multiple comparisons
	Dunnett T3 test
	Dependent variable	Group		Mean Difference (I-J)	Std.Error	Sig.	95% Confidence Interval
							Lower Bound	Upper Bound
	DLA1	Sham	CLP	-6.52955*	0.59451	0	-8.5917	-4.4675
			CLP+GHS	-2.62984*	0.30726	0	-3.5649	-1.6948
		CLP	Sham	6.52955*	0.59451	0	4.4675	8.5917
			CLP+GHS	3.89972*	0.62197	0.003	1.8599	5.9395
		CLP+GHS	Sham	2.62984*	0.30726	0	1.6948	3.5649
			CLP	-3.89972*	0.62197	0.003	-5.9395	-1.8599
	*. The mean difference is significant at the 0.05 level.

## Sheet: Fig.1D
	Tests of Normality
	Dependent variable	Group	Kolmogorov-Smirnova			Shapiro-Wilk
			Statistic	df	Sig.	Statistic	df	Sig.
	miR_143	Sham	0.365904	3		0.795473	3	0.103736
		CLP	0.256874	3		0.960985	3	0.620264
		CLP+GHS	0.331832	3		0.863508	3	0.27728
	ATG2B	Sham	0.313302	3		0.893826	3	0.36611
		CLP	0.188793	3		0.997691	3	0.908183
		CLP+GHS	0.191941	3		0.996986	3	0.895091
	* This is the lower limit of the true significance level.
	a Lilliefors Significance Correction
	Test of Homogeneity of Variances
	Dependent variable		Levene Statistic	df1	df2	Sig.
	miR_143	Based on the mean	1.43741	2	6	0.309012
		Based on the median	0.458675	2	6	0.652581
		Based on the median with adjusted degrees of freedom	0.458675	2	5.1089	0.655836
		Based on the trimmed mean	1.33631	2	6	0.331134
	ATG2B	Based on the mean	8.9847	2	6	0.0156849
		Based on the median	1.46082	2	6	0.304173
		Based on the median with adjusted degrees of freedom	1.46082	2	2.06727	0.402275
		Based on the trimmed mean	7.94562	2	6	0.0205894
	ANOVA
	Dependent variable		Sum of Squares	df	Mean Square	F	Sig.
	miR_143	Between Groups	0.622156	2	0.311078	26.4125	0.00106112
		Within Groups	0.070666	6	0.0117777
		Total	0.692822	8
	ATG2B	Between Groups	1.286	2	0.642999	96.774	2.71839e-05
		Within Groups	0.039866	6	0.00664433
		Total	1.32586	8
	Multiple comparisons
	Tukey HSD
	Dependent variable	Group		Mean Difference (I-J)	Std.Error	Sig.	95% Confidence Interval
							Lower Bound	Upper Bound
	miR_143	Sham	CLP	-.63533*	0.0886103	0.000907601	-0.907214	-0.363453
			CLP+GHS	-0.226333	0.0886103	0.095266	-0.498214	0.0455473
		CLP	Sham	.63533*	0.0886103	0.000907601	0.363453	0.907214
			CLP+GHS	.40900*	0.0886103	0.00865062	0.137119	0.680881
		CLP+GHS	Sham	0.226333	0.0886103	0.095266	-0.0455473	0.498214
			CLP	-.40900*	0.0886103	0.00865062	-0.680881	-0.137119
	*. The mean difference is significant at the 0.05 level.
	Multiple comparisons
	Dunnett T3 test
	Dependent variable	Group		Mean Difference (I-J)	Std.Error	Sig.	95% Confidence Interval
							Lower Bound	Upper Bound
	ATG2B	Sham	CLP	.85000*	0.0806033	0.01776	0.347244	1.35276
			CLP+GHS	.74300*	0.0812171	0.0216239	0.252462	1.23354
		CLP	Sham	-.85000*	0.0806033	0.01776	-1.35276	-0.347244
			CLP+GHS	-.10700*	0.0139841	0.00911031	-0.166595	-0.0474048
		CLP+GHS	Sham	-.74300*	0.0812171	0.0216239	-1.23354	-0.252462
			CLP	.10700*	0.0139841	0.00911031	0.0474048	0.166595
	*. The mean difference is significant at the 0.05 level.

## Sheet: Fig.1E
	Tests of Normality
	Dependent variable	Group	Kolmogorov-Smirnova			Shapiro-Wilk
			Statistic	df	Sig.	Statistic	df	Sig.
	ATG2B	Sham	0.354462	3		0.82021	3	0.16372
		CLP	0.31744	3		0.887435	3	0.346554
		CLP+GHS	0.197028	3		0.995648	3	0.873911
	Beclin1	Sham	0.207439	3		0.992139	3	0.830443
		CLP	0.367327	3		0.792256	3	0.0961424
		CLP+GHS	0.351129	3		0.827046	3	0.180847
	p62	Sham	0.229375	3		0.981315	3	0.738118
		CLP	0.271613	3		0.946865	3	0.555761
		CLP+GHS	0.222349	3		0.985293	3	0.767819
	LC3	Sham	0.285305	3		0.93164	3	0.49478
		CLP	0.18313	3		0.998722	3	0.931709
		CLP+GHS	0.282164	3		0.935316	3	0.508867
	* This is the lower limit of the true significance level.
	a Lilliefors Significance Correction
	Test of Homogeneity of Variances
	Dependent variable		Levene Statistic	df1	df2	Sig.
	ATG2B	Based on the mean	0.815374	2	6	0.48613
		Based on the median	0.512596	2	6	0.622987
		Based on the median with adjusted degrees of freedom	0.512596	2	5.34471	0.625667
		Based on the trimmed mean	0.797742	2	6	0.492933
	Beclin1	Based on the mean	4.53196	2	6	0.0631886
		Based on the median	0.630122	2	6	0.564417
		Based on the median with adjusted degrees of freedom	0.630122	2	2.67859	0.59665
		Based on the trimmed mean	3.97473	2	6	0.079576
	p62	Based on the mean	2.08764	2	6	0.205028
		Based on the median	0.973092	2	6	0.430505
		Based on the median with adjusted degrees of freedom	0.973092	2	4.10837	0.450868
		Based on the trimmed mean	2.00132	2	6	0.215829
	LC3	Based on the mean	3.53114	2	6	0.0969161
		Based on the median	0.864448	2	6	0.467844
		Based on the median with adjusted degrees of freedom	0.864448	2	4.03661	0.486995
		Based on the trimmed mean	3.23742	2	6	0.111262
	ANOVA
	Dependent variable		Sum of Squares	df	Mean Square	F	Sig.
	ATG2B	Between Groups	0.739485	2	0.369742	88.2289	3.55603e-05
		Within Groups	0.0251443	6	0.00419072
		Total	0.764629	8
	Beclin1	Between Groups	0.909901	2	0.454951	16.8962	0.00342811
		Within Groups	0.161557	6	0.0269262
		Total	1.07146	8
	p62	Between Groups	8.8806	2	4.4403	93.2751	3.02567e-05
		Within Groups	0.285626	6	0.0476043
		Total	9.16623	8
	LC3	Between Groups	1.23064	2	0.61532	44.5795	0.000250671
		Within Groups	0.0828165	6	0.0138028
		Total	1.31346	8
	Multiple comparisons
	Tukey HSD
	Dependent variable	Group		Mean Difference (I-J)	Std.Error	Sig.	95% Confidence Interval
							Lower Bound	Upper Bound
	ATG2B	Sham	CLP	.65613*	0.0528565	4.13163e-05	0.493952	0.818309
			CLP+GHS	0.111589	0.0528565	0.167606	-0.0505888	0.273768
		CLP	Sham	-.65613*	0.0528565	4.13163e-05	-0.818309	-0.493952
			CLP+GHS	-.54454*	0.0528565	0.000120508	-0.706719	-0.382363
		CLP+GHS	Sham	-0.111589	0.0528565	0.167606	-0.273768	0.0505888
			CLP	.54454*	0.0528565	0.000120508	0.382363	0.706719
	Beclin1	Sham	CLP	.72858*	0.133981	0.00386867	0.31749	1.13967
			CLP+GHS	0.1259	0.133981	0.637464	-0.28519	0.536989
		CLP	Sham	-.72858*	0.133981	0.00386867	-1.13967	-0.31749
			CLP+GHS	-.60268*	0.133981	0.00977302	-1.01377	-0.19159
		CLP+GHS	Sham	-0.1259	0.133981	0.637464	-0.536989	0.28519
			CLP	.60268*	0.133981	0.00977302	0.19159	1.01377
	p62	Sham	CLP	-2.43318*	0.178147	2.37494e-05	-2.97979	-1.88658
			CLP+GHS	-1.22033*	0.178147	0.00116058	-1.76693	-0.673729
		CLP	Sham	2.43318*	0.178147	2.37494e-05	1.88658	2.97979
			CLP+GHS	1.21285*	0.178147	0.00119946	0.666249	1.75945
		CLP+GHS	Sham	1.22033*	0.178147	0.00116058	0.673729	1.76693
			CLP	-1.21285*	0.178147	0.00119946	-1.75945	-0.666249
	LC3	Sham	CLP	.82315*	0.0959262	0.000337941	0.528822	1.11748
			CLP+GHS	0.0842556	0.0959262	0.672291	-0.210072	0.378584
		CLP	Sham	-.82315*	0.0959262	0.000337941	-1.11748	-0.528822
			CLP+GHS	-.73889*	0.0959262	0.000614148	-1.03322	-0.444566
		CLP+GHS	Sham	-0.0842556	0.0959262	0.672291	-0.378584	0.210072
			CLP	.73889*	0.0959262	0.000614148	0.444566	1.03322
	*. The mean difference is significant at the 0.05 level.

## Sheet: Fig.2B
	Tests of Normality
	Dependent variable	Group	Kolmogorov-Smirnova			Shapiro-Wilk
			Statistic	df	Sig.	Statistic	df	Sig.
	claudin_1	CLP	0.362195	3		0.803712	3	0.123391
		CLP+LV-NC	0.306602	3		0.903724	3	0.397456
		CLP+LV-miR-143	0.354667	3		0.819786	3	0.162664
		CLP+LV-NC+GHS	0.223853	3		0.984483	3	0.761474
		CLP+LV-miR-143+GHS	0.314933	3		0.891332	3	0.35842
	occludin	CLP	0.316197	3		0.889378	3	0.352447
		CLP+LV-NC	0.259984	3		0.958198	3	0.606744
		CLP+LV-miR-143	0.21419	3		0.989307	3	0.80215
		CLP+LV-NC+GHS	0.193085	3		0.996706	3	0.890333
		CLP+LV-miR-143+GHS	0.215062	3		0.988908	3	0.798487
	ZO_1	CLP	0.315511	3		0.890442	3	0.355693
		CLP+LV-NC	0.224577	3		0.984084	3	0.758415
		CLP+LV-miR-143	0.25497	3		0.962642	3	0.62852
		CLP+LV-NC+GHS	0.271861	3		0.946607	3	0.554668
		CLP+LV-miR-143+GHS	0.299094	3		0.91417	3	0.432143
	* This is the lower limit of the true significance level.
	a Lilliefors Significance Correction
	Test of Homogeneity of Variances
	Dependent variable		Levene Statistic	df1	df2	Sig.
	claudin_1	Based on the mean	5.5644	4	10	0.0127409
		Based on the median	0.47636	4	10	0.752667
		Based on the median with adjusted degrees of freedom	0.47636	4	3.67357	0.755365
		Based on the trimmed mean	4.60496	4	10	0.0228731
	occludin	Based on the mean	0.904418	4	10	0.497193
		Based on the median	0.41914	4	10	0.791457
		Based on the median with adjusted degrees of freedom	0.41914	4	6.83631	0.790588
		Based on the trimmed mean	0.867164	4	10	0.516147
	ZO_1	Based on the mean	0.244852	4	10	0.906316
		Based on the median	0.0944782	4	10	0.981963
		Based on the median with adjusted degrees of freedom	0.0944782	4	9.13974	0.98176
		Based on the trimmed mean	0.230514	4	10	0.914977
	ANOVA
	Dependent variable		Sum of Squares	df	Mean Square	F	Sig.
	claudin_1	Between Groups	1.23741	4	0.309353	29.4849	1.63636e-05
		Within Groups	0.104919	10	0.0104919
		Total	1.34233	14
	occludin	Between Groups	1.21177	4	0.302942	44.2843	2.49785e-06
		Within Groups	0.0684084	10	0.00684084
		Total	1.28018	14
	ZO_1	Between Groups	0.814168	4	0.203542	20.2752	8.68714e-05
		Within Groups	0.10039	10	0.010039
		Total	0.914557	14
		Multiple comparisons
		Dunnett T3 test
	Dependent variable	Group		Mean Difference (I-J)	Std.Error	Sig.	95% Confidence Interval
							Lower Bound	Upper Bound
	claudin_1	CLP	CLP+LV-NC	-0.0555707	0.109518	0.998217	-0.933509	0.822368
			CLP+LV-miR-143	0.525297	0.123409	0.107193	-0.170602	1.2212
			CLP+LV-NC+GHS	-0.293462	0.11073	0.377623	-1.14127	0.554347
			CLP+LV-miR-143+GHS	0.306489	0.113738	0.351747	-0.482578	1.09556
		CLP+LV-NC	CLP	0.0555707	0.109518	0.998217	-0.822368	0.933509
			CLP+LV-miR-143	.58087*	0.0627219	0.0271093	0.136531	1.0252
			CLP+LV-NC+GHS	-.23789*	0.0310716	0.0122095	-0.394095	-0.0816881
			CLP+LV-miR-143+GHS	.36206*	0.0405038	0.0147982	0.127107	0.597013
		CLP+LV-miR-143	CLP	-0.525297	0.123409	0.107193	-1.2212	0.170602
			CLP+LV-NC	-.58087*	0.0627219	0.0271093	-1.0252	-0.136531
			CLP+LV-NC+GHS	-.81876*	0.0648158	0.00873657	-1.2331	-0.404415
			CLP+LV-miR-143+GHS	-0.218808	0.0698298	0.218264	-0.599654	0.162038
		CLP+LV-NC+GHS	CLP	0.293462	0.11073	0.377623	-0.554347	1.14127
			CLP+LV-NC	.23789*	0.0310716	0.0122095	0.0816881	0.394095
			CLP+LV-miR-143	.81876*	0.0648158	0.00873657	0.404415	1.2331
			CLP+LV-miR-143+GHS	.59995*	0.0436761	0.00190241	0.374294	0.82561
		CLP+LV-miR-143+GHS	CLP	-0.306489	0.113738	0.351747	-1.09556	0.482578
			CLP+LV-NC	-.36206*	0.0405038	0.0147982	-0.597013	-0.127107
			CLP+LV-miR-143	0.218808	0.0698298	0.218264	-0.162038	0.599654
			CLP+LV-NC+GHS	-.59995*	0.0436761	0.00190241	-0.82561	-0.374294
	*. The mean difference is significant at the 0.05 level.
	Multiple comparisons
	Tukey HSD
	Dependent variable	Group		Mean Difference (I-J)	Std.Error	Sig.	95% Confidence Interval
							Lower Bound	Upper Bound
	occludin	CLP	CLP+LV-NC	0.0842855	0.0675319	0.72586	-0.137968	0.306539
			CLP+LV-miR-143	.52419*	0.0675319	0.000116049	0.301932	0.746438
			CLP+LV-NC+GHS	-.30514*	0.0675319	0.00765035	-0.527395	-0.0828891
			CLP+LV-miR-143+GHS	.33063*	0.0675319	0.00440668	0.10838	0.552886
		CLP+LV-NC	CLP	-0.0842855	0.0675319	0.72586	-0.306539	0.137968
			CLP+LV-miR-143	.43990*	0.0675319	0.000502282	0.217647	0.662153
			CLP+LV-NC+GHS	-.38943*	0.0675319	0.00131634	-0.611681	-0.167175
			CLP+LV-miR-143+GHS	.24635*	0.0675319	0.0287395	0.0240942	0.4686
		CLP+LV-miR-143	CLP	-.52419*	0.0675319	0.000116049	-0.746438	-0.301932
			CLP+LV-NC	-.43990*	0.0675319	0.000502282	-0.662153	-0.217647
			CLP+LV-NC+GHS	-.82933*	0.0675319	1.83533e-06	-1.05158	-0.607074
			CLP+LV-miR-143+GHS	-0.193552	0.0675319	0.0962763	-0.415805	0.0287007
		CLP+LV-NC+GHS	CLP	.30514*	0.0675319	0.00765035	0.0828891	0.527395
			CLP+LV-NC	.38943*	0.0675319	0.00131634	0.167175	0.611681
			CLP+LV-miR-143	.82933*	0.0675319	1.83533e-06	0.607074	1.05158
			CLP+LV-miR-143+GHS	.63577*	0.0675319	2.12116e-05	0.413522	0.858028
		CLP+LV-miR-143+GHS	CLP	-.33063*	0.0675319	0.00440668	-0.552886	-0.10838
			CLP+LV-NC	-.24635*	0.0675319	0.0287395	-0.4686	-0.0240942
			CLP+LV-miR-143	0.193552	0.0675319	0.0962763	-0.0287007	0.415805
			CLP+LV-NC+GHS	-.63577*	0.0675319	2.12116e-05	-0.858028	-0.413522
	ZO_1	CLP	CLP+LV-NC	0.0206663	0.0818085	0.998938	-0.248572	0.289905
			CLP+LV-miR-143	.39701*	0.0818085	0.00468906	0.12777	0.666247
			CLP+LV-NC+GHS	-.32529*	0.0818085	0.0173279	-0.594532	-0.056055
			CLP+LV-miR-143+GHS	0.133005	0.0818085	0.514763	-0.136233	0.402244
		CLP+LV-NC	CLP	-0.0206663	0.0818085	0.998938	-0.289905	0.248572
			CLP+LV-miR-143	.37634*	0.0818085	0.00677944	0.107103	0.645581
			CLP+LV-NC+GHS	-.34596*	0.0818085	0.0118003	-0.615199	-0.0767212
			CLP+LV-miR-143+GHS	0.112339	0.0818085	0.656274	-0.156899	0.381578
		CLP+LV-miR-143	CLP	-.39701*	0.0818085	0.00468906	-0.666247	-0.12777
			CLP+LV-NC	-.37634*	0.0818085	0.00677944	-0.645581	-0.107103
			CLP+LV-NC+GHS	-.72230*	0.0818085	3.7649e-05	-0.991541	-0.453063
			CLP+LV-miR-143+GHS	-0.264003	0.0818085	0.0552196	-0.533241	0.00523587
		CLP+LV-NC+GHS	CLP	.32529*	0.0818085	0.0173279	0.056055	0.594532
			CLP+LV-NC	.34596*	0.0818085	0.0118003	0.0767212	0.615199
			CLP+LV-miR-143	.72230*	0.0818085	3.7649e-05	0.453063	0.991541
			CLP+LV-miR-143+GHS	.45830*	0.0818085	0.00164219	0.18906	0.727538
		CLP+LV-miR-143+GHS	CLP	-0.133005	0.0818085	0.514763	-0.402244	0.136233
			CLP+LV-NC	-0.112339	0.0818085	0.656274	-0.381578	0.156899
			CLP+LV-miR-143	0.264003	0.0818085	0.0552196	-0.00523587	0.533241
			CLP+LV-NC+GHS	-.45830*	0.0818085	0.00164219	-0.727538	-0.18906
	*. The mean difference is significant at the 0.05 level.

## Sheet: Fig.2C
	Tests of Normality
	Dependent variable	Group	Kolmogorov-Smirnova			Shapiro-Wilk
			Statistic	df	Sig.	Statistic	df	Sig.
	DLA2	CLP	0.166	5	.200*	0.978	5	0.921
		CLP+LV-NC	0.265	5	.200*	0.795	5	0.074
		CLP+LV-miR-143	0.332	5	0.075	0.788	5	0.065
		CLP+LV-NC+GHS	0.232	5	.200*	0.944	5	0.695
		CLP+LV-miR-143+GHS	0.169	5	.200*	0.974	5	0.903
	* This is the lower limit of the true significance level.
	a Lilliefors Significance Correction
	Test of Homogeneity of Variances
	Dependent variable		Levene Statistic	df1	df2	Sig.
	DLA2	Based on the mean	0.505	4	20	0.732
		Based on the median	0.342	4	20	0.846
		Based on the median with adjusted degrees of freedom	0.342	4	16.682	0.846
		Based on the trimmed mean	0.5	4	20	0.736
	ANOVA
	Dependent variable		Sum of Squares	df	Mean Square	F	Sig.
	DLA2	Between Groups	276.177	4	69.044	68.203	0
		Within Groups	20.247	20	1.012
		Total	296.424	24
	Multiple comparisons
	Tukey HSD
	Dependent variable	Group		Mean Difference (I-J)	Std.Error	Sig.	95% Confidence Interval
							Lower Bound	Upper Bound
	DLA2	CLP	CLP+LV-NC	-0.07845	0.63635	1	-1.9826	1.8257
			CLP+LV-miR-143	-5.11224*	0.63635	0	-7.0164	-3.2081
			CLP+LV-NC+GHS	4.19886*	0.63635	0	2.2947	6.103
			CLP+LV-miR-143+GHS	-4.07383*	0.63635	0	-5.978	-2.1696
		CLP+LV-NC	CLP	0.07845	0.63635	1	-1.8257	1.9826
			CLP+LV-miR-143	-5.03379*	0.63635	0	-6.938	-3.1296
			CLP+LV-NC+GHS	4.27731*	0.63635	0	2.3731	6.1815
			CLP+LV-miR-143+GHS	-3.99537*	0.63635	0	-5.8996	-2.0912
		CLP+LV-miR-143	CLP	5.11224*	0.63635	0	3.2081	7.0164
			CLP+LV-NC	5.03379*	0.63635	0	3.1296	6.938
			CLP+LV-NC+GHS	9.31110*	0.63635	0	7.4069	11.2153
			CLP+LV-miR-143+GHS	1.03841	0.63635	0.495	-0.8658	2.9426
		CLP+LV-NC+GHS	CLP	-4.19886*	0.63635	0	-6.103	-2.2947
			CLP+LV-NC	-4.27731*	0.63635	0	-6.1815	-2.3731
			CLP+LV-miR-143	-9.31110*	0.63635	0	-11.2153	-7.4069
			CLP+LV-miR-143+GHS	-8.27269*	0.63635	0	-10.1769	-6.3685
		CLP+LV-miR-143+GHS	CLP	4.07383*	0.63635	0	2.1696	5.978
			CLP+LV-NC	3.99537*	0.63635	0	2.0912	5.8996
			CLP+LV-miR-143	-1.03841	0.63635	0.495	-2.9426	0.8658
			CLP+LV-NC+GHS	8.27269*	0.63635	0	6.3685	10.1769
	*. The mean difference is significant at the 0.05 level.

## Sheet: Fig.2D
	Tests of Normality
	Dependent variable	Group	Kolmogorov-Smirnova			Shapiro-Wilk
			Statistic	df	Sig.	Statistic	df	Sig.
	miR_143	CLP	0.293854	3		0.921067	3	0.456103
		CLP+LV-NC	0.231429	3		0.98006	3	0.729404
		CLP+LV-miR-143	0.323824	3		0.877154	3	0.316081
		CLP+LV-NC+GHS	0.24644	3		0.969605	3	0.66532
		CLP+LV-miR-143+GHS	0.371402	3		0.782861	3	0.0742064
	ATG2B	CLP	0.211167	3		0.990629	3	0.81483
		CLP+LV-NC	0.191356	3		0.997124	3	0.897526
		CLP+LV-miR-143	0.318628	3		0.885561	3	0.340913
		CLP+LV-NC+GHS	0.291574	3		0.923968	3	0.466465
		CLP+LV-miR-143+GHS	0.266597	3		0.95193	3	0.577835
	* This is the lower limit of the true significance level.
	a Lilliefors Significance Correction
	Test of Homogeneity of Variances
	Dependent variable		Levene Statistic	df1	df2	Sig.
	miR_143	Based on the mean	3.16976	4	10	0.0632593
		Based on the median	0.454758	4	10	0.767273
		Based on the median with adjusted degrees of freedom	0.454758	4	5.27984	0.76733
		Based on the trimmed mean	2.77473	4	10	0.0868224
	ATG2B	Based on the mean	1.90072	4	10	0.186942
		Based on the median	0.641239	4	10	0.645197
		Based on the median with adjusted degrees of freedom	0.641239	4	5.48619	0.65431
		Based on the trimmed mean	1.78638	4	10	0.208129
	ANOVA
	Dependent variable		Sum of Squares	df	Mean Square	F	Sig.
	miR_143	Between Groups	2.70788	4	0.676969	36.7746	5.93773e-06
		Within Groups	0.184086	10	0.0184086
		Total	2.89196	14
	ATG2B	Between Groups	2.49007	4	0.622516	52.4389	1.12632e-06
		Within Groups	0.118713	10	0.0118713
		Total	2.60878	14
	Multiple comparisons
	Tukey HSD
	Dependent variable	Group		Mean Difference (I-J)	Std.Error	Sig.	95% Confidence Interval
							Lower Bound	Upper Bound
	miR_143	CLP	CLP+LV-NC	-0.103	0.110781	0.879028	-0.467589	0.261589
			CLP+LV-miR-143	-.97433*	0.110781	3.89616e-05	-1.33892	-0.609744
			CLP+LV-NC+GHS	0.300333	0.110781	0.121738	-0.0642556	0.664922
			CLP+LV-miR-143+GHS	-0.259667	0.110781	0.20828	-0.624256	0.104922
		CLP+LV-NC	CLP	0.103	0.110781	0.879028	-0.261589	0.467589
			CLP+LV-miR-143	-.87133*	0.110781	0.000103562	-1.23592	-0.506744
			CLP+LV-NC+GHS	.40333*	0.110781	0.0290547	0.0387444	0.767922
			CLP+LV-miR-143+GHS	-0.156667	0.110781	0.633088	-0.521256	0.207922
		CLP+LV-miR-143	CLP	.97433*	0.110781	3.89616e-05	0.609744	1.33892
			CLP+LV-NC	.87133*	0.110781	0.000103562	0.506744	1.23592
			CLP+LV-NC+GHS	1.27467*	0.110781	3.37408e-06	0.910078	1.63926
			CLP+LV-miR-143+GHS	.71467*	0.110781	0.000543217	0.350078	1.07926
		CLP+LV-NC+GHS	CLP	-0.300333	0.110781	0.121738	-0.664922	0.0642556
			CLP+LV-NC	-.40333*	0.110781	0.0290547	-0.767922	-0.0387444
			CLP+LV-miR-143	-1.27467*	0.110781	3.37408e-06	-1.63926	-0.910078
			CLP+LV-miR-143+GHS	-.56000*	0.110781	0.00350965	-0.924589	-0.195411
		CLP+LV-miR-143+GHS	CLP	0.259667	0.110781	0.20828	-0.104922	0.624256
			CLP+LV-NC	0.156667	0.110781	0.633088	-0.207922	0.521256
			CLP+LV-miR-143	-.71467*	0.110781	0.000543217	-1.07926	-0.350078
			CLP+LV-NC+GHS	.56000*	0.110781	0.00350965	0.195411	0.924589
	ATG2B	CLP	CLP+LV-NC	0.182	0.0889617	0.312589	-0.11078	0.47478
			CLP+LV-miR-143	.65967*	0.0889617	0.000171426	0.366887	0.952447
			CLP+LV-NC+GHS	-.55067*	0.0889617	0.000756403	-0.843447	-0.257887
			CLP+LV-miR-143+GHS	.38833*	0.0889617	0.00961345	0.0955532	0.681113
		CLP+LV-NC	CLP	-0.182	0.0889617	0.312589	-0.47478	0.11078
			CLP+LV-miR-143	.47767*	0.0889617	0.00225844	0.184887	0.770447
			CLP+LV-NC+GHS	-.73267*	0.0889617	6.94706e-05	-1.02545	-0.439887
			CLP+LV-miR-143+GHS	0.206333	0.0889617	0.215643	-0.0864468	0.499113
		CLP+LV-miR-143	CLP	-.65967*	0.0889617	0.000171426	-0.952447	-0.366887
			CLP+LV-NC	-.47767*	0.0889617	0.00225844	-0.770447	-0.184887
			CLP+LV-NC+GHS	-1.21033*	0.0889617	6.97606e-07	-1.50311	-0.917553
			CLP+LV-miR-143+GHS	-0.271333	0.0889617	0.072616	-0.564113	0.0214468
		CLP+LV-NC+GHS	CLP	.55067*	0.0889617	0.000756403	0.257887	0.843447
			CLP+LV-NC	.73267*	0.0889617	6.94706e-05	0.439887	1.02545
			CLP+LV-miR-143	1.21033*	0.0889617	6.97606e-07	0.917553	1.50311
			CLP+LV-miR-143+GHS	.93900*	0.0889617	7.49451e-06	0.64622	1.23178
		CLP+LV-miR-143+GHS	CLP	-.38833*	0.0889617	0.00961345	-0.681113	-0.0955532
			CLP+LV-NC	-0.206333	0.0889617	0.215643	-0.499113	0.0864468
			CLP+LV-miR-143	0.271333	0.0889617	0.072616	-0.0214468	0.564113
			CLP+LV-NC+GHS	-.93900*	0.0889617	7.49451e-06	-1.23178	-0.64622
	*. The mean difference is significant at the 0.05 level.

## Sheet: Fig.3A
	Tests of Normality
	Dependent variable	Group	Kolmogorov-Smirnova			Shapiro-Wilk
			Statistic	df	Sig.	Statistic	df	Sig.
	ATG2B	CLP	0.289037	3		0.927126	3	0.477954
		CLP+LV-NC	0.223239	3		0.984817	3	0.764065
		CLP+LV-miR-143	0.320463	3		0.882632	3	0.332174
		CLP+LV-NC+GHS	0.293973	3		0.920914	3	0.455561
		CLP+LV-miR-143+GHS	0.345289	3		0.838632	3	0.210503
	Beclin1	CLP	0.195029	3		0.996203	3	0.882238
		CLP+LV-NC	0.175933	3		0.999918	3	0.982661
		CLP+LV-miR-143	0.195601	3		0.996048	3	0.879857
		CLP+LV-NC+GHS	0.344546	3		0.840072	3	0.214249
		CLP+LV-miR-143+GHS	0.335313	3		0.857311	3	0.260205
	p62	CLP	0.220862	3		0.986073	3	0.774087
		CLP+LV-NC	0.176376	3		0.999848	3	0.976458
		CLP+LV-miR-143	0.244092	3		0.97139	3	0.675398
		CLP+LV-NC+GHS	0.289271	3		0.926839	3	0.476898
		CLP+LV-miR-143+GHS	0.202947	3		0.99378	3	0.849221
	LC3	CLP	0.338201	3		0.852046	3	0.245936
		CLP+LV-NC	0.359924	3		0.808652	3	0.135325
		CLP+LV-miR-143	0.23072	3		0.980498	3	0.732414
		CLP+LV-NC+GHS	0.178955	3		0.999288	3	0.949038
		CLP+LV-miR-143+GHS	0.29946	3		0.913677	3	0.430465
	* This is the lower limit of the true significance level.
	a Lilliefors Significance Correction
	Test of Homogeneity of Variances
	Dependent variable		Levene Statistic	df1	df2	Sig.
	ATG2B	Based on the mean	2.12036	4	10	0.1528
		Based on the median	0.340669	4	10	0.844532
		Based on the median with adjusted degrees of freedom	0.340669	4	6.63057	0.842279
		Based on the trimmed mean	1.88011	4	10	0.190572
	Beclin1	Based on the mean	0.901685	4	10	0.49856
		Based on the median	0.629611	4	10	0.652463
		Based on the median with adjusted degrees of freedom	0.629611	4	7.81737	0.655401
		Based on the trimmed mean	0.886981	4	10	0.505982
	p62	Based on the mean	0.979305	4	10	0.461077
		Based on the median	0.654218	4	10	0.637153
		Based on the median with adjusted degrees of freedom	0.654218	4	7.43564	0.641379
		Based on the trimmed mean	0.959021	4	10	0.4706
	LC3	Based on the mean	1.73264	4	10	0.219019
		Based on the median	0.433365	4	10	0.78179
		Based on the median with adjusted degrees of freedom	0.433365	4	7.3544	0.781305
		Based on the trimmed mean	1.59444	4	10	0.250104
	ANOVA
	Dependent variable		Sum of Squares	df	Mean Square	F	Sig.
	ATG2B	Between Groups	2.31341	4	0.578353	38.0254	5.08504e-06
		Within Groups	0.152097	10	0.0152097
		Total	2.46551	14
	Beclin1	Between Groups	2.57299	4	0.643247	47.2299	1.84577e-06
		Within Groups	0.136195	10	0.0136195
		Total	2.70918	14
	p62	Between Groups	3.36203	4	0.840509	59.1674	6.34816e-07
		Within Groups	0.142056	10	0.0142056
		Total	3.50409	14
	LC3	Between Groups	6.63354	4	1.65838	59.9793	5.94896e-07
		Within Groups	0.276493	10	0.0276493
		Total	6.91003	14
	Multiple comparisons
	Tukey HSD
	Dependent variable	Group		Mean Difference (I-J)	Std.Error	Sig.	95% Confidence Interval
							Lower Bound	Upper Bound
	ATG2B	CLP	CLP+LV-NC	-0.0510699	0.100696	0.984728	-0.38247	0.28033
			CLP+LV-miR-143	.59776*	0.100696	0.00105151	0.266356	0.929156
			CLP+LV-NC+GHS	-.59633*	0.100696	0.00107121	-0.927734	-0.264933
			CLP+LV-miR-143+GHS	0.252683	0.100696	0.164169	-0.078717	0.584083
		CLP+LV-NC	CLP	0.0510699	0.100696	0.984728	-0.28033	0.38247
			CLP+LV-miR-143	.64883*	0.100696	0.000548543	0.317425	0.980226
			CLP+LV-NC+GHS	-.54526*	0.100696	0.00212073	-0.876664	-0.213863
			CLP+LV-miR-143+GHS	0.303753	0.100696	0.0764589	-0.0276471	0.635153
		CLP+LV-miR-143	CLP	-.59776*	0.100696	0.00105151	-0.929156	-0.266356
			CLP+LV-NC	-.64883*	0.100696	0.000548543	-0.980226	-0.317425
			CLP+LV-NC+GHS	-1.19409*	0.100696	2.54711e-06	-1.52549	-0.862689
			CLP+LV-miR-143+GHS	-.34507*	0.100696	0.0404944	-0.676473	-0.0136723
		CLP+LV-NC+GHS	CLP	.59633*	0.100696	0.00107121	0.264933	0.927734
			CLP+LV-NC	.54526*	0.100696	0.00212073	0.213863	0.876664
			CLP+LV-miR-143	1.19409*	0.100696	2.54711e-06	0.862689	1.52549
			CLP+LV-miR-143+GHS	.84902*	0.100696	5.65596e-05	0.517616	1.18042
		CLP+LV-miR-143+GHS	CLP	-0.252683	0.100696	0.164169	-0.584083	0.078717
			CLP+LV-NC	-0.303753	0.100696	0.0764589	-0.635153	0.0276471
			CLP+LV-miR-143	.34507*	0.100696	0.0404944	0.0136723	0.676473
			CLP+LV-NC+GHS	-.84902*	0.100696	5.65596e-05	-1.18042	-0.517616
	Beclin1	CLP	CLP+LV-NC	-0.0719561	0.0952872	0.937806	-0.385554	0.241642
			CLP+LV-miR-143	.54041*	0.0952872	0.00149539	0.226817	0.854013
			CLP+LV-NC+GHS	-.69500*	0.0952872	0.000197108	-1.0086	-0.381402
			CLP+LV-miR-143+GHS	0.279225	0.0952872	0.0872739	-0.0343733	0.592823
		CLP+LV-NC	CLP	0.0719561	0.0952872	0.937806	-0.241642	0.385554
			CLP+LV-miR-143	.61237*	0.0952872	0.00056022	0.298773	0.925969
			CLP+LV-NC+GHS	-.62304*	0.0952872	0.000487136	-0.936642	-0.309446
			CLP+LV-miR-143+GHS	.35118*	0.0952872	0.0271131	0.0375828	0.664779
		CLP+LV-miR-143	CLP	-.54041*	0.0952872	0.00149539	-0.854013	-0.226817
			CLP+LV-NC	-.61237*	0.0952872	0.00056022	-0.925969	-0.298773
			CLP+LV-NC+GHS	-1.23541*	0.0952872	1.10105e-06	-1.54901	-0.921817
			CLP+LV-miR-143+GHS	-0.26119	0.0952872	0.116362	-0.574788	0.052408
		CLP+LV-NC+GHS	CLP	.69500*	0.0952872	0.000197108	0.381402	1.0086
			CLP+LV-NC	.62304*	0.0952872	0.000487136	0.309446	0.936642
			CLP+LV-miR-143	1.23541*	0.0952872	1.10105e-06	0.921817	1.54901
			CLP+LV-miR-143+GHS	.97422*	0.0952872	1.00359e-05	0.660627	1.28782
		CLP+LV-miR-143+GHS	CLP	-0.279225	0.0952872	0.0872739	-0.592823	0.0343733
			CLP+LV-NC	-.35118*	0.0952872	0.0271131	-0.664779	-0.0375828
			CLP+LV-miR-143	0.26119	0.0952872	0.116362	-0.052408	0.574788
			CLP+LV-NC+GHS	-.97422*	0.0952872	1.00359e-05	-1.28782	-0.660627
	p62	CLP	CLP+LV-NC	0.00183125	0.097316	1	-0.318444	0.322106
			CLP+LV-miR-143	-.77300*	0.097316	9.51238e-05	-1.09327	-0.452724
			CLP+LV-NC+GHS	.61067*	0.097316	0.000678415	0.290392	0.930942
			CLP+LV-miR-143+GHS	-.48267*	0.097316	0.00402057	-0.802942	-0.162392
		CLP+LV-NC	CLP	-0.00183125	0.097316	1	-0.322106	0.318444
			CLP+LV-miR-143	-.77483*	0.097316	9.31968e-05	-1.0951	-0.454555
			CLP+LV-NC+GHS	.60884*	0.097316	0.000694873	0.28856	0.92911
			CLP+LV-miR-143+GHS	-.48450*	0.097316	0.00391371	-0.804773	-0.164223
		CLP+LV-miR-143	CLP	.77300*	0.097316	9.51238e-05	0.452724	1.09327
			CLP+LV-NC	.77483*	0.097316	9.31968e-05	0.454555	1.0951
			CLP+LV-NC+GHS	1.38367*	0.097316	4.58583e-07	1.06339	1.70394
			CLP+LV-miR-143+GHS	0.290332	0.097316	0.0804546	-0.029943	0.610607
		CLP+LV-NC+GHS	CLP	-.61067*	0.097316	0.000678415	-0.930942	-0.290392
			CLP+LV-NC	-.60884*	0.097316	0.000694873	-0.92911	-0.28856
			CLP+LV-miR-143	-1.38367*	0.097316	4.58583e-07	-1.70394	-1.06339
			CLP+LV-miR-143+GHS	-1.09333*	0.097316	4.21175e-06	-1.41361	-0.773058
		CLP+LV-miR-143+GHS	CLP	.48267*	0.097316	0.00402057	0.162392	0.802942
			CLP+LV-NC	.48450*	0.097316	0.00391371	0.164223	0.804773
			CLP+LV-miR-143	-0.290332	0.097316	0.0804546	-0.610607	0.029943
			CLP+LV-NC+GHS	1.09333*	0.097316	4.21175e-06	0.773058	1.41361
	LC3	CLP	CLP+LV-NC	0.0636454	0.135768	0.98859	-0.383177	0.510468
			CLP+LV-miR-143	.81606*	0.135768	0.000953831	0.369233	1.26288
			CLP+LV-NC+GHS	-1.15633*	0.135768	5.17553e-05	-1.60316	-0.709511
			CLP+LV-miR-143+GHS	.45905*	0.135768	0.0434726	0.012231	0.905876
		CLP+LV-NC	CLP	-0.0636454	0.135768	0.98859	-0.510468	0.383177
			CLP+LV-miR-143	.75241*	0.135768	0.00178212	0.305588	1.19923
			CLP+LV-NC+GHS	-1.21998*	0.135768	3.21983e-05	-1.6668	-0.773156
			CLP+LV-miR-143+GHS	0.395408	0.135768	0.0897057	-0.0514144	0.84223
		CLP+LV-miR-143	CLP	-.81606*	0.135768	0.000953831	-1.26288	-0.369233
			CLP+LV-NC	-.75241*	0.135768	0.00178212	-1.19923	-0.305588
			CLP+LV-NC+GHS	-1.97239*	0.135768	3.73391e-07	-2.41921	-1.52557
			CLP+LV-miR-143+GHS	-0.357003	0.135768	0.137517	-0.803825	0.0898197
		CLP+LV-NC+GHS	CLP	1.15633*	0.135768	5.17553e-05	0.709511	1.60316
			CLP+LV-NC	1.21998*	0.135768	3.21983e-05	0.773156	1.6668
			CLP+LV-miR-143	1.97239*	0.135768	3.73391e-07	1.52557	2.41921
			CLP+LV-miR-143+GHS	1.61539*	0.135768	2.46843e-06	1.16856	2.06221
		CLP+LV-miR-143+GHS	CLP	-.45905*	0.135768	0.0434726	-0.905876	-0.012231
			CLP+LV-NC	-0.395408	0.135768	0.0897057	-0.84223	0.0514144
			CLP+LV-miR-143	0.357003	0.135768	0.137517	-0.0898197	0.803825
			CLP+LV-NC+GHS	-1.61539*	0.135768	2.46843e-06	-2.06221	-1.16856
	*. The mean difference is significant at the 0.05 level.

## Sheet: Fig.3B
	Tests of Normality
	Dependent variable	Group	Kolmogorov-Smirnova			Shapiro-Wilk
			Statistic	df	Sig.	Statistic	df	Sig.
	The number of autophagosomes	CLP	0.175	3	.	1	3	1
		CLP+LV-NC	0.219	3	.	0.987	3	0.78
		CLP+LV-miR-143	0.175	3	.	1	3	1
		CLP+LV-NC+GHS	0.232	3	.	0.98	3	0.726
		CLP+LV-miR-143+GHS	0.314	3	.	0.893	3	0.363
	* This is the lower limit of the true significance level.
	a Lilliefors Significance Correction
	Test of Homogeneity of Variances
	Dependent variable		Levene Statistic	df1	df2	Sig.
	The number of autophagosomes	Based on the mean	0.951	4	10	0.474
		Based on the median	0.562	4	10	0.695
		Based on the median with adjusted degrees of freedom	0.562	4	7.502	0.697
		Based on the trimmed mean	0.925	4	10	0.487
	ANOVA
	Dependent variable		Sum of Squares	df	Mean Square	F	Sig.
	The number of autophagosomes	Between Groups	623.067	4	155.767	16.689	0
		Within Groups	93.333	10	9.333
		Total	716.4	14
	Multiple comparisons
	Tukey HSD
	Dependent variable	Group		Mean Difference (I-J)	Std.Error	Sig.	95% Confidence Interval
							Lower Bound	Upper Bound
	The number of autophagosomes	CLP	CLP+LV-NC	0.33333	2.49444	1	-7.8761	8.5427
			CLP+LV-miR-143	10.00000*	2.49444	0.016	1.7906	18.2094
			CLP+LV-NC+GHS	-10.33333*	2.49444	0.013	-18.5427	-2.1239
			CLP+LV-miR-143+GHS	-1	2.49444	0.994	-9.2094	7.2094
		CLP+LV-NC	CLP	-0.33333	2.49444	1	-8.5427	7.8761
			CLP+LV-miR-143	9.66667*	2.49444	0.02	1.4573	17.8761
			CLP+LV-NC+GHS	-10.66667*	2.49444	0.011	-18.8761	-2.4573
			CLP+LV-miR-143+GHS	-1.33333	2.49444	0.981	-9.5427	6.8761
		CLP+LV-miR-143	CLP	-10.00000*	2.49444	0.016	-18.2094	-1.7906
			CLP+LV-NC	-9.66667*	2.49444	0.02	-17.8761	-1.4573
			CLP+LV-NC+GHS	-20.33333*	2.49444	0	-28.5427	-12.1239
			CLP+LV-miR-143+GHS	-11.00000*	2.49444	0.009	-19.2094	-2.7906
		CLP+LV-NC+GHS	CLP	10.33333*	2.49444	0.013	2.1239	18.5427
			CLP+LV-NC	10.66667*	2.49444	0.011	2.4573	18.8761
			CLP+LV-miR-143	20.33333*	2.49444	0	12.1239	28.5427
			CLP+LV-miR-143+GHS	9.33333*	2.49444	0.025	1.1239	17.5427
		CLP+LV-miR-143+GHS	CLP	1	2.49444	0.994	-7.2094	9.2094
			CLP+LV-NC	1.33333	2.49444	0.981	-6.8761	9.5427
			CLP+LV-miR-143	11.00000*	2.49444	0.009	2.7906	19.2094
			CLP+LV-NC+GHS	-9.33333*	2.49444	0.025	-17.5427	-1.1239
	*. The mean difference is significant at the 0.05 level.

## Sheet: Fig.4A
	Independent Samples Test
			Levene's Test for Equality of Variances		T-test for Equality of Means
			F	Sig.	t	df	Sig.(2-tailed)	Mean Difference	Std. Error Difference	95% Confidence Interval of the Difference
										Lower	Upper
	miR_143	Equal variances assumed	2.09552	0.221292	-7.41997	4	0.00176077	-0.738667	0.0995512	-1.01507	-0.462268
		Equal variances not assumed			-7.41997	3.15153	0.00427032	-0.738667	0.0995512	-1.04704	-0.430296

[truncated: 4 more sheets: Fig.4B, Fig.4C, Fig.4D, Fig.4F]
